# Supplementary material for: Resistance Profiling and Molecular Characterization of Extended-Spectrum/Plasmid-Mediated AmpC β-Lactamase-Producing Escherichia coli Isolated from Healthy Broiler Chickens in South Korea
Source: Microorganisms. 2020 Sep 18;8(9):1434. doi: 10.3390/microorganisms8091434 (PMC7564670; doi:10.3390/microorganisms8091434)
Supplement: Supplementary file 1 [file microorganisms-08-01434-s001.zip]

Archive with 3 entries (2 files):
- microorganisms-934907-2nd proofed/
- microorganisms-934907-2nd proofed/Figure S1.tif
- microorganisms-934907-2nd proofed/microorganisms-934907-2nd proofed-Table S1.doc
